# Supplementary material for: Molecular Factors in PAD2 (PADI2) and PAD4 (PADI4) Are Associated with Interstitial Lung Disease Susceptibility in Rheumatoid Arthritis Patients
Source: Cells. 2023 Sep 8;12(18):2235. doi: 10.3390/cells12182235 (PMC10527441; doi:10.3390/cells12182235)
Supplement: Supplementary file 1 [file cells-12-02235-s001.zip]

Archive with 1 entries (1 files):
- cells-2563030-supplementary.pdf
